# Supplementary material for: Association of Cerebral Venous Thrombosis with mRNA COVID-19 Vaccines: A Disproportionality Analysis of the World Health Organization Pharmacovigilance Database
Source: Vaccines (Basel). 2022 May 18;10(5):799. doi: 10.3390/vaccines10050799 (PMC9145068; doi:10.3390/vaccines10050799)
Supplement: Supplementary file 1 [file vaccines-10-00799-s001.zip]

Archive with 1 entries (1 files):
- vaccines-1681648-supplementary.pdf
